# Supplementary material for: AKT Mediates Adiponectin-Dependent Regulation of VSMC Phenotype
Source: Cells. 2023 Oct 20;12(20):2493. doi: 10.3390/cells12202493 (PMC10605922; doi:10.3390/cells12202493)
Supplement: Supplementary file 1 [file cells-12-02493-s001.zip]

Archive with 1 entries (1 files):
- cells-2643754-supplementary.pdf
